# Supplementary material for: Association between Diet Quality and Risk of Type 2 Diabetes Mellitus in Patients with Coronary Heart Disease: Findings from the CORDIOPREV Study
Source: Nutrients. 2024 Apr 22;16(8):1249. doi: 10.3390/nu16081249 (PMC11053861; doi:10.3390/nu16081249)
Supplement: Supplementary file 1 [file nutrients-16-01249-s001.zip]

Archive with 1 entries (1 files):
- nutrients-2941703-supplementary.pdf
